# Supplementary material for: Can I Have a Bite? The Influence of Infant Begging on Food Sharing in Capuchin Monkeys (Sapajus Libidinosus)
Source: Am J Primatol. 2026 Jun 5;88(6):e70174. doi: 10.1002/ajp.70174 (PMC13238302; doi:10.1002/ajp.70174)
Supplement: Supplementary file 3 — Supporting File 2 [file AJP-88-e70174-s004.xlsx]

## Sheet: observation time
Observation time in minutes per individual by month
Individual:	month 2	month 3	month 4	month 6	month 8	month 9	month 10	month 12	month 14	month 16	month 18	Total:
Cacau	108.55	58.31	221.5	225.55	187.05	433.717	268.633	59.333	126.95	266.583	156.167	2112.34
Caititu	130.733	60.17	115.15	113.883	71.517	38.183	45.783	145.983	40.067	108.567	28.95	898.986
Dançarina	229.433	36.06	178.267	122.033	131.133	193	83.417	17.417	108.15	20.767	35.267	1154.94
Dourado	167.683	63.07	211.433	61.933	36.617	149.833	97.117	48.067	38.9	83.15	36.583	994.386
Duca	273.917	63.51	113.767	19.067	166.483	73.733	115.583	102.517	155.267	14.95	106.2	1204.99
Michele	94.433	61.48	113.733	98.617	39.983	24.3	46.467	62.25	1.733	57.95	52.25	653.196
Oliveira	38.4	48.1	149.25	151.55	53.883	48.183	21.9	42.883	36.083	10.95	69.583	670.765
Olivia	39.833	38.15	45.067	172.833	175.55	138.683	185.55	122.85	36.2	102.833	289.083	1346.63
Peteca	229.55	41.42	29.567	58.317	210.717	244.817	210.15	216.3	214.517	91.167	90.033	1636.56
Pimenta	154.217	60.57	140.917	84.55	80.183	23.433	26.167	39.733	155.2	48.45	155.9	969.32
Total:	1466.75	530.84	1318.65	1108.33	1153.12	1367.88	1100.77	857.333	913.067	805.367	1020.02	11642.1

## Sheet: number of solicitations
Number of solicitation per individual by month
Individual	month 2	month 3	month 4	month 6	month 8	month 9	month 10	month 12	month 14	month 16	month 18	Total
Cacau	0	0	0	0	0	0	0	0	0	6	0	6
Caititu	0	0	0	0	0	0	1	0	0	0	0	1
Dançarina	0	0	0	0	0	1	0	0	0	0	0	1
Dourado	0	0	0	0	0	0	0	0	0	6	0	6
Duca	0	6	0	0	1	0	0	0	0	0	0	7
Michele	0	9	0	19	1	6	0	1	0	0	0	36
Oliveira	1	1	0	2	0	1	0	15	0	0	0	20
Olivia	0	0	0	6	2	5	0	0	0	0	0	13
Peteca	0	3	1	1	5	13	18	8	0	38	24	111
Pimenta	0	0	0	0	0	0	0	0	0	2	0	2
Total	1	19	1	28	9	26	19	24	0	52	24	203

## Sheet: number of sharings
Number of sharing per individual by month
Individual	month 2	month 3	month 4	month 6	month 8	month 9	month 10	month 12	month 14	month 16	month 18	Total
Cacau	0	0	0	0	0	0	0	0	0	1	0	1
Caititu	0	0	0	0	0	0	1	0	0	0	0	1
Dançarina	0	0	0	0	0	0	0	0	0	0	0	0
Dourado	0	0	0	0	0	0	0	0	0	0	0	0
Duca	0	0	0	0	1	0	0	0	0	0	0	1
Michele	0	6	0	5	1	5	0	1	0	0	0	18
Oliveira	1	1	0	1	0	0	0	1	0	0	0	4
Olivia	0	0	0	6	1	2	0	0	0	0	0	9
Peteca	0	1	1	0	2	4	7	0	0	24	15	54
Pimenta	0	0	0	0	0	0	0	0	0	1	0	1
Total	1	8	1	12	5	11	8	2	0	26	15	89
