# Supplementary material for: Can I Have a Bite? The Influence of Infant Begging on Food Sharing in Capuchin Monkeys (Sapajus Libidinosus)
Source: Am J Primatol. 2026 Jun 5;88(6):e70174. doi: 10.1002/ajp.70174 (PMC13238302; doi:10.1002/ajp.70174)
Supplement: Supplementary file 4 — Supporting File 3 [file AJP-88-e70174-s002.xlsx]

## Sheet: food solicitations
VIDEO	MONTH	WEEK	INFANT SEX	INFANT ID	MOTHER ID	TIMESTAMP (h:mm:ss)	MOTHER'S REACTION	FOOD QUALITY	FOOD PROCESSING	FOOD ITEM
Cacau_62_5416	16	62	M	Cacau	Chuchu	0:01:40	0	1	1	nut
Cacau_62_5435	16	62	M	Cacau	Chuchu	0:00:10	0	1	1	nut
Cacau_62_5435	16	62	M	Cacau	Chuchu	0:00:16	0	1	1	nut
Cacau_62_5435	16	62	M	Cacau	Chuchu	0:00:24	0	1	1	nut
Cacau_62_5435	16	62	M	Cacau	Chuchu	0:01:01	1	1	1	nut
Cacau_62_5435	16	62	M	Cacau	Chuchu	0:02:06	0	1	1	nut
Caititu_39_22-03-2018_16	10	39	M	Caititu	Chuchu	0:00:12	1	1	0	seed
Dancarina_35_24-10-2016_7645	9	35	F	Dançarina	Dita	0:10:39	0	1	0	seed
Dourado_63_12-05-2018_339	16	63	M	Dourado	Dita	0:00:01	0	1	1	lizard
Dourado_63_12-05-2018_339	16	63	M	Dourado	Dita	0:00:07	0	1	1	lizard
Dourado_63_12-05-2018_339	16	63	M	Dourado	Dita	0:00:12	0	1	1	lizard
Dourado_63_12-05-2018_339	16	63	M	Dourado	Dita	0:00:21	0	1	1	lizard
Dourado_63_12-05-2018_339	16	63	M	Dourado	Dita	0:00:28	0	1	1	lizard
Dourado_63_12-05-2018_339	16	63	M	Dourado	Dita	0:00:47	0	1	1	lizard
21	3	3	F	Duca	Dita	0:14:00	0	0	0	fruit
1	3	3	F	Duca	Dita	4:23:00	0	1	1	nut
1	3	3	F	Duca	Dita	5:26:00	0	1	1	nut
15	3	3	F	Duca	Dita	3:59:00	0	1	1	nut
15	3	3	F	Duca	Dita	4:05:00	0	1	1	nut
15	3	3	F	Duca	Dita	4:48:00	0	1	1	nut
Duca_29_19-05-2015_23	8	29	F	Duca	Dita	0:00:11	1	0	0	root
Michele_9_9271	3	9	F	Michele	Pamonha	2:42:00	1	0	0	fruit
Michele_9_9271	3	9	F	Michele	Pamonha	3:09:00	1	0	0	fruit
Michele_9_9271	3	9	F	Michele	Pamonha	3:17:00	1	0	0	fruit
Michele_9_9271	3	9	F	Michele	Pamonha	3:38:00	0	0	0	fruit
Michele_9_9271	3	9	F	Michele	Pamonha	4:41:00	0	0	0	fruit
Michele_9_9271	3	9	F	Michele	Pamonha	4:56:00	0	0	0	fruit
Michele_9_9271	3	9	F	Michele	Pamonha	5:00:00	1	0	0	fruit
Michele_11_9533	3	11	F	Michele	Pamonha	6:24:00	1	0	0	fruit
Michele_11_9533	3	11	F	Michele	Pamonha	6:34:00	1	0	0	fruit
Michele_21_09-05-2017_1960	6	21	F	Michele	Pamonha	0:00:22	0	1	1	nut
Michele_21_09-05-2017_1960	6	21	F	Michele	Pamonha	0:00:33	1	1	1	nut
Michele_21_11-05-2017_2008	6	21	F	Michele	Pamonha	0:01:00	0	0	0	fruit
Michele_21_11-05-2017_2008	6	21	F	Michele	Pamonha	0:01:26	0	0	0	fruit
Michele_21_11-05-2017_2008	6	21	F	Michele	Pamonha	0:01:49	0	0	0	fruit
Michele_21_11-05-2017_2008	6	21	F	Michele	Pamonha	0:02:31	0	0	0	fruit
Michele_21_11-05-2017_2008	6	21	F	Michele	Pamonha	0:03:02	1	0	0	fruit
Michele_21_11-05-2017_2008	6	21	F	Michele	Pamonha	0:03:33	0	0	0	fruit
Michele_21_11-05-2017_2008	6	21	F	Michele	Pamonha	0:03:42	0	0	0	fruit
Michele_21_11-05-2017_2008	6	21	F	Michele	Pamonha	0:04:05	0	0	0	fruit
Michele_21_11-05-2017_2008	6	21	F	Michele	Pamonha	0:04:22	0	0	0	fruit
Michele_24_03-06-2017_2178	6	24	F	Michele	Pamonha	0:00:51	0	1	1	nut
Michele_24_03-06-2017_2178	6	24	F	Michele	Pamonha	0:01:55	0	1	1	nut
Michele_24_03-06-2017_2178	6	24	F	Michele	Pamonha	0:02:28	0	1	1	nut
Michele_24_03-06-2017_2181	6	24	F	Michele	Pamonha	0:02:46	0	0	0	fruit
Michele_24_03-06-2017_2181	6	24	F	Michele	Pamonha	0:04:21	0	0	0	fruit
Michele_24_03-06-2017_2181	6	24	F	Michele	Pamonha	0:04:46	0	0	0	fruit
Michele_24_03-06-2017_2181	6	24	F	Michele	Pamonha	0:05:03	0	0	0	fruit
Michele_24_03-06-2017_2181	6	24	F	Michele	Pamonha	0:05:50	1	0	0	fruit
Michele_29_07-07-2017_2818	8	29	F	Michele	Pamonha	0:01:09	1	0	0	fruit
Michele_33_04-08-2017_274	9	33	F	Michele	Pamonha	0:00:26	1	1	1	nut
Michele_33_04-08-2017_274	9	33	F	Michele	Pamonha	0:00:41	1	1	1	nut
Michele_33_04-08-2017_274	9	33	F	Michele	Pamonha	0:00:58	1	1	1	nut
Michele_33_04-08-2017_274	9	33	F	Michele	Pamonha	0:01:17	1	1	1	nut
Michele_33_04-08-2017_274	9	33	F	Michele	Pamonha	0:01:25	1	1	1	nut
Michele_33_04-08-2017_274	9	33	F	Michele	Pamonha	0:02:06	0	1	1	nut
Michele_45_23-10-2017_28	12	45	F	Michele	Pamonha	0:01:43	1	0	0	branch
Oliveira_5_29-12-2016_10	2	5	M	Oliveira	Doree	0:00:37	1	0	0	fruit
Oliveira_12	3	12	M	Oliveira	Doree	3:25:00	1	0	0	fruit
Oliveira_23_06-05-2017_1623	6	23	M	Oliveira	Doree	0:00:17	0	1	1	lizard
Oliveira_23_06-05-2017_1623	6	23	M	Oliveira	Doree	0:00:22	1	1	1	lizard
Oliveira_33_14-07-2017_2949	9	33	M	Oliveira	Doree	0:02:24	0	1	0	seed
Oliveira_48_31-10-2017_4	12	48	M	Oliveira	Doree	0:00:22	0	1	1	lizard
Oliveira_48_31-10-2017_4	12	48	M	Oliveira	Doree	0:00:31	0	1	1	lizard
Oliveira_48_31-10-2017_4	12	48	M	Oliveira	Doree	0:00:52	0	1	1	lizard
Oliveira_48_31-10-2017_4	12	48	M	Oliveira	Doree	0:00:57	0	1	1	lizard
Oliveira_48_31-10-2017_4	12	48	M	Oliveira	Doree	0:01:04	0	1	1	lizard
Oliveira_48_31-10-2017_4	12	48	M	Oliveira	Doree	0:01:17	0	1	1	lizard
Oliveira_48_31-10-2017_4	12	48	M	Oliveira	Doree	0:02:53	0	1	1	lizard
Oliveira_48_31-10-2017_4	12	48	M	Oliveira	Doree	0:03:10	0	1	1	lizard
Oliveira_48_31-10-2017_4	12	48	M	Oliveira	Doree	0:03:35	0	1	1	lizard
Oliveira_48_31-10-2017_4	12	48	M	Oliveira	Doree	0:04:08	0	1	1	lizard
Oliveira_48_31-10-2017_4	12	48	M	Oliveira	Doree	0:04:33	0	1	1	lizard
Oliveira_48_31-10-2017_4	12	48	M	Oliveira	Doree	0:05:30	0	1	1	lizard
Oliveira_48_31-10-2017_4	12	48	M	Oliveira	Doree	0:06:23	1	1	1	lizard
Oliveira_48_31-10-2017_4	12	48	M	Oliveira	Doree	0:06:45	0	1	1	lizard
Oliveira_48_31-10-2017_4	12	48	M	Oliveira	Doree	0:07:10	0	1	1	lizard
Olivia_22_25-06-2015_8	6	22	F	Olivia	Doree	0:01:40	1	1	1	nut
Olivia_22_25-06-2015_8	6	22	F	Olivia	Doree	0:03:58	1	1	1	nut
Olivia_22_25-06-2015_8	6	22	F	Olivia	Doree	0:04:14	1	1	1	nut
Olivia_22_25-06-2015_8	6	22	F	Olivia	Doree	0:04:25	1	1	1	nut
Olivia_22_25-06-2015_8	6	22	F	Olivia	Doree	0:05:08	1	1	1	nut
Olivia_22_25-06-2015_8	6	22	F	Olivia	Doree	0:06:49	1	1	1	nut
Olivia_30_18-08-2015_22	8	30	F	Olivia	Doree	0:00:08	0	1	1	nut
Olivia_30_18-08-2015_22	8	30	F	Olivia	Doree	0:00:09	1	1	1	nut
Olivia_34_16-09-2015_15	9	34	F	Olivia	Doree	0:00:25	0	1	1	nut
Olivia_34_16-09-2015_15	9	34	F	Olivia	Doree	0:00:43	1	1	1	nut
Olivia_34_16-09-2015_15	9	34	F	Olivia	Doree	0:00:57	0	1	1	nut
Olivia_34_16-09-2015_15	9	34	F	Olivia	Doree	0:01:30	0	1	1	nut
Olivia_34_16-09-2015_15	9	34	F	Olivia	Doree	0:02:04	1	1	1	nut
Peteca_11_00002	3	11	F	Peteca	Piaçava	0:19:00	0	0	0	branch
Peteca_11_00004	3	11	F	Peteca	Piaçava	1:42:00	0	0	0	leaf
Peteca_12_00005	3	12	F	Peteca	Piaçava	1:53:00	1	0	0	branch
Peteca_15_19-02-2015_19	4	15	F	Peteca	Piaçava	0:00:29	1	0	0	leaf
Peteca_23_01-05-2015_42	6	23	F	Peteca	Piaçava	0:00:12	0	0	0	fruit
Peteca_30_19-06-2015_6	8	30	F	Peteca	Piaçava	0:00:01	1	0	0	root
Peteca_30_19-06-2015_6	8	30	F	Peteca	Piaçava	0:03:12	0	0	0	root
Peteca_30_19-06-2015_6	8	30	F	Peteca	Piaçava	0:01:32	0	0	0	root
Peteca_30_19-06-2015_6	8	30	F	Peteca	Piaçava	0:03:01	0	0	0	root
Peteca_30_19-06-2015_6	8	30	F	Peteca	Piaçava	0:03:21	1	0	0	root
Peteca_36_27-07-2015_5	9	36	F	Peteca	Piaçava	0:00:18	0	1	1	nut
Peteca_36_27-07-2015_5	9	36	F	Peteca	Piaçava	0:01:05	1	1	1	nut
Peteca_36_27-07-2015_5	9	36	F	Peteca	Piaçava	0:01:40	1	1	1	nut
Peteca_36_27-07-2015_5	9	36	F	Peteca	Piaçava	0:02:16	0	1	1	nut
Peteca_36_27-07-2015_5	9	36	F	Peteca	Piaçava	0:02:25	1	1	1	nut
Peteca_36_27-07-2015_5	9	36	F	Peteca	Piaçava	0:03:01	0	1	1	nut
Peteca_36_27-07-2015_5	9	36	F	Peteca	Piaçava	0:03:19	1	1	1	nut
Peteca_36_27-07-2015_5	9	36	F	Peteca	Piaçava	0:04:59	0	1	1	nut
Peteca_36_27-07-2015_5	9	36	F	Peteca	Piaçava	0:06:59	0	1	1	nut
Peteca_36_27-07-2015_5	9	36	F	Peteca	Piaçava	0:07:13	0	1	1	nut
Peteca_36_27-07-2015_5	9	36	F	Peteca	Piaçava	0:08:26	0	1	1	nut
Peteca_36_27-07-2015_5	9	36	F	Peteca	Piaçava	0:09:00	0	1	1	nut
Peteca_36_27-07-2015_5	9	36	F	Peteca	Piaçava	0:09:40	0	1	1	nut
Peteca_37_04-08-2015_19	10	37	F	Peteca	Piaçava	0:01:53	0	0	0	fruit
Peteca_37_06-08-2015_21	10	37	F	Peteca	Piaçava	0:00:05	0	1	1	nut
Peteca_37_06-08-2015_21	10	37	F	Peteca	Piaçava	0:00:27	0	1	1	nut
Peteca_37_06-08-2015_26	10	37	F	Peteca	Piaçava	0:00:01	0	1	1	insect
Peteca_37_06-08-2015_26	10	37	F	Peteca	Piaçava	0:00:09	1	1	1	insect
Peteca_37_06-08-2015_25	10	37	F	Peteca	Piaçava	0:01:13	0	1	1	insect
Peteca_37_06-08-2015_25	10	37	F	Peteca	Piaçava	0:01:24	1	1	1	insect
Peteca_37_06-08-2015_25	10	37	F	Peteca	Piaçava	0:02:24	0	1	1	insect
Peteca_37_06-08-2015_25	10	37	F	Peteca	Piaçava	0:02:40	0	1	1	insect
Peteca_37_06-08-2015_3	10	37	F	Peteca	Piaçava	0:00:10	1	1	1	nut
Peteca_37_06-08-2015_3	10	37	F	Peteca	Piaçava	0:00:16	1	1	1	nut
Peteca_37_06-08-2015_3	10	37	F	Peteca	Piaçava	0:00:26	1	1	1	nut
Peteca_37_06-08-2015_3	10	37	F	Peteca	Piaçava	0:01:01	1	1	1	nut
Peteca_37_06-08-2015_3	10	37	F	Peteca	Piaçava	0:01:16	1	1	1	nut
Peteca_37_06-08-2015_3	10	37	F	Peteca	Piaçava	0:01:20	0	1	1	nut
Peteca_37_06-08-2015_3	10	37	F	Peteca	Piaçava	0:01:52	0	1	1	nut
Peteca_37_06-08-2015_3	10	37	F	Peteca	Piaçava	0:01:54	0	1	1	nut
Peteca_37_06-08-2015_3	10	37	F	Peteca	Piaçava	0:01:57	0	1	1	nut
Peteca_45_03-10-2015_3	12	45	F	Peteca	Piaçava	0:00:30	0	1	1	nut
Peteca_45_03-10-2015_3	12	45	F	Peteca	Piaçava	0:00:39	0	1	1	nut
Peteca_45_03-10-2015_3	12	45	F	Peteca	Piaçava	0:00:50	0	1	1	nut
Peteca_45_03-10-2015_3	12	45	F	Peteca	Piaçava	0:01:05	0	1	1	nut
Peteca_46_05-10-2015_11	12	46	F	Peteca	Piaçava	0:01:00	0	0	0	fruit
Peteca_46_05-10-2015_11	12	46	F	Peteca	Piaçava	0:01:35	0	0	0	fruit
Peteca_46_05-10-2015_11	12	46	F	Peteca	Piaçava	0:01:54	0	0	0	fruit
Peteca_47_14-10-2015_40	12	47	F	Peteca	Piaçava	0:03:18	0	0	0	branch
Peteca_61_21-01-2016_26	16	61	F	Peteca	Piaçava	0:00:09	0	0	0	fruit
Peteca_61_21-01-2016_26	16	61	F	Peteca	Piaçava	0:00:17	1	0	0	fruit
Peteca_61_21-01-2016_26	16	61	F	Peteca	Piaçava	0:00:24	1	0	0	fruit
Peteca_61_21-01-2016_26	16	61	F	Peteca	Piaçava	0:00:44	1	0	0	fruit
Peteca_61_21-01-2016_26	16	61	F	Peteca	Piaçava	0:00:54	1	0	0	fruit
Peteca_61_21-01-2016_26	16	61	F	Peteca	Piaçava	0:01:02	0	0	0	fruit
Peteca_61_21-01-2016_26	16	61	F	Peteca	Piaçava	0:01:09	0	0	0	fruit
Peteca_61_21-01-2016_26	16	61	F	Peteca	Piaçava	0:01:17	0	0	0	fruit
Peteca_61_21-01-2016_26	16	61	F	Peteca	Piaçava	0:01:21	1	0	0	fruit
Peteca_64_08-02-2016_8	16	64	F	Peteca	Piaçava	0:00:18	1	1	1	nut
Peteca_64_08-02-2016_8	16	64	F	Peteca	Piaçava	0:00:29	1	1	1	nut
Peteca_64_08-02-2016_8	16	64	F	Peteca	Piaçava	0:00:42	1	1	1	nut
Peteca_64_08-02-2016_8	16	64	F	Peteca	Piaçava	0:00:58	1	1	1	nut
Peteca_64_08-02-2016_8	16	64	F	Peteca	Piaçava	0:01:09	1	1	1	nut
Peteca_64_08-02-2016_8	16	64	F	Peteca	Piaçava	0:01:27	1	1	1	nut
Peteca_64_08-02-2016_8	16	64	F	Peteca	Piaçava	0:02:10	1	1	1	nut
Peteca_64_08-02-2016_8	16	64	F	Peteca	Piaçava	0:02:45	1	1	1	nut
Peteca_64_08-02-2016_8	16	64	F	Peteca	Piaçava	0:03:27	1	1	1	nut
Peteca_64_08-02-2016_8	16	64	F	Peteca	Piaçava	0:03:41	1	1	1	nut
Peteca_64_08-02-2016_9	16	64	F	Peteca	Piaçava	0:00:08	0	1	1	nut
Peteca_64_08-02-2016_10	16	64	F	Peteca	Piaçava	0:00:26	0	1	1	nut
Peteca_64_08-02-2016_10	16	64	F	Peteca	Piaçava	0:00:30	1	1	1	nut
Peteca_64_08-02-2016_10	16	64	F	Peteca	Piaçava	0:00:47	1	1	1	nut
Peteca_64_08-02-2016_10	16	64	F	Peteca	Piaçava	0:01:07	1	1	1	nut
Peteca_64_08-02-2016_10	16	64	F	Peteca	Piaçava	0:02:01	1	1	1	nut
Peteca_64_08-02-2016_10	16	64	F	Peteca	Piaçava	0:02:20	1	1	1	nut
Peteca_64_08-02-2016_10	16	64	F	Peteca	Piaçava	0:02:49	1	1	1	nut
Peteca_64_08-02-2016_10	16	64	F	Peteca	Piaçava	0:03:17	0	1	1	nut
Peteca_64_08-02-2016_10	16	64	F	Peteca	Piaçava	0:03:57	0	1	1	nut
Peteca_64_08-02-2016_10	16	64	F	Peteca	Piaçava	0:04:33	1	1	1	nut
Peteca_64_08-02-2016_10	16	64	F	Peteca	Piaçava	0:05:01	1	1	1	nut
Peteca_64_08-02-2016_10	16	64	F	Peteca	Piaçava	0:05:18	1	1	1	nut
Peteca_64_08-02-2016_10	16	64	F	Peteca	Piaçava	0:06:32	0	1	1	nut
Peteca_64_08-02-2016_10	16	64	F	Peteca	Piaçava	0:06:44	1	1	1	nut
Peteca_64_08-02-2016_10	16	64	F	Peteca	Piaçava	0:06:53	0	1	1	nut
Peteca_64_08-02-2016_10	16	64	F	Peteca	Piaçava	0:07:04	0	1	1	nut
Peteca_64_08-02-2016_10	16	64	F	Peteca	Piaçava	0:07:17	0	1	1	nut
Peteca_64_08-02-2016_10	16	64	F	Peteca	Piaçava	0:07:27	1	1	1	nut
Peteca_71_01-04-2016_4705	18	71	F	Peteca	Piaçava	0:00:19	0	1	1	nut
Peteca_71_01-04-2016_4705	18	71	F	Peteca	Piaçava	0:00:50	1	1	1	nut
Peteca_71_01-04-2016_4705	18	71	F	Peteca	Piaçava	0:01:21	1	1	1	nut
Peteca_71_01-04-2016_4705	18	71	F	Peteca	Piaçava	0:02:02	0	1	1	nut
Peteca_71_01-04-2016_4705	18	71	F	Peteca	Piaçava	0:02:22	1	1	1	nut
Peteca_71_01-04-2016_4705	18	71	F	Peteca	Piaçava	0:02:49	1	1	1	nut
Peteca_71_01-04-2016_4705	18	71	F	Peteca	Piaçava	0:03:53	1	1	1	nut
Peteca_71_01-04-2016_4705	18	71	F	Peteca	Piaçava	0:04:21	1	1	1	nut
Peteca_71_01-04-2016_4705	18	71	F	Peteca	Piaçava	0:04:26	0	1	1	nut
Peteca_71_01-04-2016_4705	18	71	F	Peteca	Piaçava	0:04:34	1	1	1	nut
Peteca_71_01-04-2016_4705	18	71	F	Peteca	Piaçava	0:04:52	0	1	1	nut
Peteca_71_01-04-2016_4705	18	71	F	Peteca	Piaçava	0:06:01	1	1	1	nut
Peteca_71_01-04-2016_4705	18	71	F	Peteca	Piaçava	0:06:28	1	1	1	nut
Peteca_71_01-04-2016_4705	18	71	F	Peteca	Piaçava	0:06:37	0	1	1	nut
Peteca_71_01-04-2016_4705	18	71	F	Peteca	Piaçava	0:06:50	0	1	1	nut
Peteca_71_01-04-2016_4705	18	71	F	Peteca	Piaçava	0:07:44	1	1	1	nut
Peteca_71_01-04-2016_4705	18	71	F	Peteca	Piaçava	0:07:50	1	1	1	nut
Peteca_71_01-04-2016_4705	18	71	F	Peteca	Piaçava	0:08:07	0	1	1	nut
Peteca_71_01-04-2016_4705	18	71	F	Peteca	Piaçava	0:08:18	1	1	1	nut
Peteca_71_01-04-2016_4705	18	71	F	Peteca	Piaçava	0:08:42	0	1	1	nut
Peteca_71_01-04-2016_4705	18	71	F	Peteca	Piaçava	0:09:02	0	1	1	nut
Peteca_71_01-04-2016_4705	18	71	F	Peteca	Piaçava	0:09:19	1	1	1	nut
Peteca_71_01-04-2016_4705	18	71	F	Peteca	Piaçava	0:09:35	1	1	1	nut
Peteca_71_01-04-2016_4705	18	71	F	Peteca	Piaçava	0:09:52	1	1	1	nut
Pimenta_61_30-06-2018_21	16	61	F	Pimenta	Piaçava	0:00:01	1	1	1	nut
Pimenta_61_30-06-2018_15	16	61	F	Pimenta	Piaçava	0:01:10	0	0	0	fruit

## Sheet: feeding bouts
VIDEO	MONTH	WEEK	INFANT SEX	INFANT ID	MOTHER ID	TIMESTAMP (h:mm:ss)	MOTHER'S REACTION	FOOD QUALITY	FOOD PROCESSING	FOOD ITEM
Cacau_62_5416	16	62	M	Cacau	Chuchu	0:01:40	0	1	1	nut
Cacau_62_5435	16	62	M	Cacau	Chuchu	0:01:01	1	1	1	nut
Caititu_39_22-03-2018_16	10	39	M	Caititu	Chuchu	0:00:12	1	1	0	seed
Dancarina_35_24-10-2016_7645	9	35	F	Dançarina	Dita	0:10:39	0	1	0	seed
Dourado_63_12-05-2018_339	16	63	M	Dourado	Dita	0:00:01	0	1	1	lizard
21	3	3	F	Duca	Dita	0:14:00	0	0	0	fruit
1	3	3	F	Duca	Dita	4:23:00	0	1	1	nut
15	3	3	F	Duca	Dita	3:59:00	0	1	1	nut
Duca_29_19-05-2015_23	8	29	F	Duca	Dita	0:00:11	1	0	0	root
Michele_9_9271	3	9	F	Michele	Pamonha	3:09:00	1	1	0	fruit
Michele_11_9533	3	11	F	Michele	Pamonha	6:24:00	1	1	0	fruit
Michele_21_09-05-2017_1960	6	21	F	Michele	Pamonha	0:00:33	1	1	1	nut
Michele_21_11-05-2017_2008	6	21	F	Michele	Pamonha	0:03:02	1	1	0	fruit
Michele_24_03-06-2017_2178	6	24	F	Michele	Pamonha	0:00:51	0	1	1	nut
Michele_24_03-06-2017_2181	6	24	F	Michele	Pamonha	0:05:50	1	1	0	fruit
Michele_29_07-07-2017_2818	8	29	F	Michele	Pamonha	0:01:09	1	1	0	fruit
Michele_33_04-08-2017_274	9	33	F	Michele	Pamonha	0:00:26	1	1	1	nut
Michele_45_23-10-2017_28	12	45	F	Michele	Pamonha	0:01:43	1	0	0	branch
Oliveira_5_29-12-2016_10	2	5	M	Oliveira	Doree	0:00:37	1	1	0	fruit
Oliveira_12	3	12	M	Oliveira	Doree	3:25:00	1	1	0	fruit
Oliveira_23_06-05-2017_1623	6	23	M	Oliveira	Doree	0:00:22	1	1	1	lizard
Oliveira_33_14-07-2017_2949	9	33	M	Oliveira	Doree	0:02:24	0	1	0	seed
Oliveira_48_31-10-2017_4	12	48	M	Oliveira	Doree	0:00:22	0	1	1	lizard
Olivia_22_25-06-2015_8	6	22	F	Olivia	Doree	0:01:40	1	1	1	nut
Olivia_30_18-08-2015_22	8	30	F	Olivia	Doree	0:00:09	1	1	1	nut
Olivia_34_16-09-2015_15	9	34	F	Olivia	Doree	0:00:43	1	1	1	nut
Pimenta_61_30-06-2018_21	16	61	F	Pimenta	Piaçava	0:00:01	1	1	1	nut
Pimenta_61_30-06-2018_15	16	61	F	Pimenta	Piaçava	0:01:10	0	1	0	fruit
Peteca_11_00002	3	11	F	Peteca	Piaçava	0:19:00	0	0	0	branch
Peteca_11_00004	3	11	F	Peteca	Piaçava	1:42:00	0	0	0	leaf
Peteca_12_00005	3	12	F	Peteca	Piaçava	1:53:00	1	0	0	branch
Peteca_15_19-02-2015_19	4	15	F	Peteca	Piaçava	0:00:29	1	0	0	leaf
Peteca_23_01-05-2015_42	6	23	F	Peteca	Piaçava	0:00:12	0	1	0	fruit
Peteca_30_19-06-2015_6	8	30	F	Peteca	Piaçava	0:03:21	1	0	0	root
Peteca_36_27-07-2015_5	9	36	F	Peteca	Piaçava	0:01:05	1	1	1	nut
Peteca_37_06-08-2015_3	10	37	F	Peteca	Piaçava	0:00:10	1	1	1	nut
Peteca_37_04-08-2015_19	10	37	F	Peteca	Piaçava	0:01:53	0	1	0	fruit
Peteca_37_06-08-2015_21	10	37	F	Peteca	Piaçava	0:00:05	0	1	1	nut
Peteca_37_06-08-2015_25	10	37	F	Peteca	Piaçava	0:01:24	1	1	1	insect
Peteca_37_06-08-2015_26	10	37	F	Peteca	Piaçava	0:00:09	1	1	1	insect
Peteca_45_03-10-2015_3	12	45	F	Peteca	Piaçava	0:00:30	0	1	1	nut
Peteca_46_05-10-2015_11	12	46	F	Peteca	Piaçava	0:01:54	0	1	0	fruit
Peteca_47_14-10-2015_40	12	47	F	Peteca	Piaçava	0:03:18	0	0	0	branch
Peteca_61_21-01-2016_26	16	61	F	Peteca	Piaçava	0:00:17	1	1	0	fruit
Peteca_64_08-02-2016_8	16	64	F	Peteca	Piaçava	0:03:41	1	1	1	nut
Peteca_64_08-02-2016_9	16	64	F	Peteca	Piaçava	0:00:08	0	1	1	nut
Peteca_64_08-02-2016_10	16	64	F	Peteca	Piaçava	0:02:01	1	1	1	nut
Peteca_71_01-04-2016_4705	18	71	F	Peteca	Piaçava	0:00:50	1	1	1	nut

## Sheet: metadata
Name	Description
video	name of the footage file. The same video may appear more than once because it contains more than one episode.
month	infant age in months
week	infant age in weeks
infant sex	infant sex
infant ID	infant identity
mother ID	mother identity
timestamp (h:mm:ss)	exact time point in the video marking the onset of the event
mother's reaction	mother's response to infant solicitation. 0 = does not share; 1 = share
food quality	quality of the food item. 0 = low quality; 1 = high quality
food processing	level of difficulty to process the food item. 0 = easy to process; 1 = difficult to process
food item	food item that was being consumed
